# Supplementary material for: Transcriptome analysis of feather follicles reveals candidate genes and pathways associated with pheomelanin pigmentation in chickens
Source: Sci Rep. 2020 Jul 21;10:12088. doi: 10.1038/s41598-020-68931-1 (PMC7374586; doi:10.1038/s41598-020-68931-1)
Supplement: Supplementary file 2 — Supplementary Information 2. [file 41598_2020_68931_MOESM2_ESM.xlsx]

## Sheet: Table S3
Table S3. RNA-seq quality, read counts and mapping rates of 12 libraries.
Library	Clean reads Number	Clean Reads Rate (%)	Clean Bases Number	Clean Q30 Bases Rate (%)	Ns Reads Number (bp)	GC content (%)	Read mapping rate (%)
7W1	63145340	88.33	9471801000	93.97	2236	53	81.6
7W2	79255032	93.38	11888254800	94.09	2662	53	82.2
7W3	79834228	92.65	11975134200	94.22	2800	53	81.3
7Y1	69722632	94.25	10458394800	94.28	2364	53	82.6
7Y3	68296910	95.14	10244536500	94.22	2388	53	81.4
7Y4	84128418	93.09	12619262700	94.26	3000	52	83.4
1W1	80676060	93.89	12101409000	93.64	2888	52	83.3
1W3	64287484	94.26	9643122600	93.9	2256	52	83.7
1W4	72059352	94.58	10808902800	93.78	2568	52	83.7
1Y1	68370362	93.37	10255554300	93.4	2200	52	83.7
1Y3	68530548	95.41	10279582200	93.7	2318	51	84.5
1Y4	80118298	95.35	12017744700	93.92	2694	52	84
