# Supplementary material for: Transcriptome analysis of feather follicles reveals candidate genes and pathways associated with pheomelanin pigmentation in chickens
Source: Sci Rep. 2020 Jul 21;10:12088. doi: 10.1038/s41598-020-68931-1 (PMC7374586; doi:10.1038/s41598-020-68931-1)
Supplement: Supplementary file 3 — Supplementary Information 3. [file 41598_2020_68931_MOESM3_ESM.xlsx]

## Sheet: List
Table S4. All differentially expressed genes (DEGs) and fragments per kilobase million mapped reads (FPKM) of per sample.
Table S4-1. All differentially expressed genes (DEGs) of 7-week samples
Table S4-2. All differentially expressed genes (DEGs) of 11-week samples.
Table S4-3. Overlapping differentially expressed genes (DEGS) of two periods.

## Sheet: Table S4-1
Table S4-1. All differentially expressed genes (DEGs) of 7-week samples
Gene_ID	7W1	7W2	7W3	7Y1	7Y3	7Y4	Gene_short_name	Locus	Log2FoldChange	Pvalue	FDR
ENSGALG00000000313	11.122	8.72901	9.82947	2.64054	1.87598	4.96269	TNNI1	26:790415-794166	-1.79767	1.43547e-07	7.29324e-05
ENSGALG00000000400	0.71346	1.38674	1.30891	3.00423	3.1414	3.09434	KCNC4	26:1366687-1389976	1.32338	3.24377e-06	0.00091288
ENSGALG00000000795	10.6852	7.04583	7.34019	19.3892	52.826	20.8099	MFSD12	28:1155040-1161700	1.89611	3.46267e-08	2.25622e-05
ENSGALG00000001647	0.460954	0.468811	0.461392	1.25617	0.629073	1.69881	PSKH2	11:949814-971949	1.33411	0.00136771	0.0451628
ENSGALG00000002227	0.033545	0.0465279	0.0343801	0.0945309	0.0661993	0.166938	DMXL1	Z:71872237-71944766	1.37752	0.000889867	0.0359853
ENSGALG00000002432	0	0	0	0	0.034291	0	DYDC1	6:5131183-5134863	2.74819	4.2934e-05	0.00545342
ENSGALG00000002527	0.35569	0.539023	0.413859	1.26774	0.634813	1.58513	-	21:3422391-3475582	1.23389	0.000223849	0.0155089
ENSGALG00000002846	0.10817	0.12191	0.172708	0.479053	0.523249	1.0022	NEURL1B	13:9642876-9751876	2.06756	2.0019e-05	0.00351225
ENSGALG00000002960	1.84535	2.08953	2.30581	0.604389	1.09028	0.799861	HMGCS2	8:4627164-4632645	-1.19286	0.0002829	0.0182902
ENSGALG00000003168	0.093988	0.0652672	0.0278902	0.347687	0.18058	0.434562	MTMR12	Z:9711678-9742308	1.90455	0.000219513	0.0154046
ENSGALG00000003322	0.0595223	0.0640159	0.0316633	0.13014	0.0954514	0.332979	TBC1D2B	10:4293508-4313367	1.76628	0.00126953	0.04343
ENSGALG00000003695	0.341581	0.664999	0.685177	1.37228	1.03871	1.68784	MINPP1	6:10338412-10355225	1.13525	0.00149766	0.0483409
ENSGALG00000003980	1.00288	0.419539	0.594827	0.236837	0.254195	0.258732	IQCA1	7:5114779-5192958	-1.47664	0.000907652	0.0363008
ENSGALG00000004009	3.75736	2.433	2.61743	3.81748	7.83681	7.14005	-	19:6026936-6029799	1.15236	0.000896252	0.0360551
ENSGALG00000004078	0.160158	0.673663	0.488546	2.21216	0.75186	1.43861	-	13:13001200-13010129	1.56725	0.000738683	0.0313723
ENSGALG00000004231	0.754962	1.27747	1.13672	4.83908	1.43621	4.69167	-	23:5819773-5826643	1.6379	5.27616e-06	0.0012479
ENSGALG00000004261	0.0207737	0.0244447	0.0122689	0.148982	0.0794409	0.396101	AQP9	10:7520346-7547386	2.8564	3.24328e-05	0.00463451
ENSGALG00000004345	3.71536	2.72636	2.834	1.36196	1.60989	1.49961	OIT3	6:11950265-11973318	-1.15837	3.73314e-08	2.25622e-05
ENSGALG00000004525	13.3837	4.53321	6.78435	3.04965	4.22937	1.86676	TSPAN10	18:9143457-9145603	-1.65895	9.56561e-05	0.00898774
ENSGALG00000004655	0.0250033	0.0696041	0.081039	0.288793	0.180778	0.39669	SMURF1	14:4669725-4684664	2.29962	5.09116e-06	0.00122527
ENSGALG00000005284	0.0165431	0.0266822	0.0647285	0.244441	0.311734	0.517617	LRRC39	8:12320047-12330981	1.68353	0.000314335	0.0194236
ENSGALG00000005377	7.28425	9.22385	6.56358	22.1485	18.6206	22.9861	WWOX	11:14060227-14531588	1.17892	5.09609e-15	1.16514e-11
ENSGALG00000005684	0.817775	1.62113	1.10094	2.78661	2.06379	3.71769	FBXL15	6:17811591-17814305	1.03894	0.000174946	0.0136274
ENSGALG00000005809	0.898887	1.3448	1.34913	3.39133	1.23122	5.06519	SEPT2	9:5151186-5166192	1.35575	0.00123544	0.0425822
ENSGALG00000006192	0.168376	0.107253	0.0816325	0.029494	0.0452021	0.0374697	USH1C	5:12148431-12193954	-2.31768	0.00160313	0.0498677
ENSGALG00000006346	96.9839	32.3853	41.3004	14.2159	13.0429	15.3437	CXCL14	13:16035274-16042796	-2.2341	3.04124e-05	0.00444461
ENSGALG00000006623	0.12597	0.352469	0.181794	0.604462	0.295711	1.22849	ATP11C	4:5080053-5129056	1.57569	7.58096e-05	0.00793859
ENSGALG00000006819	5.84908	6.01865	5.98448	1.78026	1.21585	2.11498	AGBL1	10:14062977-14334624	-2.01619	8.57586e-40	1.17644e-35
ENSGALG00000006864	0.0108323	0.0599596	0.0393078	0.179178	0.0715101	0.122667	-	8:16434265-16549728	1.88769	0.000220519	0.0154046
ENSGALG00000006997	0.809916	0.68329	0.74711	0.497515	0.409132	0.309164	BRINP1	17:4358150-4436723	-1.05917	0.00129872	0.0437735
ENSGALG00000007371	0.372346	0.317607	0.487441	1.65729	1.35312	0.811884	IGDCC3	10:18280749-18356598	1.56204	5.04023e-06	0.00122527
ENSGALG00000007777	0.244344	0.544259	0.392379	1.27597	0.338863	1.98636	SLC39A10	7:9633967-9664680	1.53894	0.000390508	0.0219549
ENSGALG00000007945	3.23718	2.28061	1.87585	0.420338	0.979027	0.622251	CRYAB	24:6239994-6246232	-1.92343	1.93955e-06	0.000618761
ENSGALG00000008554	8.4737	5.33455	3.96526	1.77298	2.26378	3.80323	IL17REL	1:20198061-20240989	-1.32765	7.32049e-06	0.0015691
ENSGALG00000009222	0.243037	0.443237	0.240454	0.732609	0.266459	1.24668	FNDC3B	9:19471768-19619406	1.14979	0.00111007	0.0407164
ENSGALG00000009268	0.528303	0.0720654	0.302782	0.0104321	0.01068	0.0525126	FGG	4:20332664-20338478	-4.16323	9.28849e-06	0.00190178
ENSGALG00000009368	0.26947	0.192324	0.208409	0.0422813	0.0518984	0.0911567	RGS6	5:26908700-27134788	-1.80465	0.000521633	0.0259201
ENSGALG00000009650	1.20898	2.58979	1.71811	4.47907	2.39707	6.5468	-	4:25017885-25199203	1.04693	0.000527211	0.0259341
ENSGALG00000009651	4.41847	4.83555	4.48232	1.33522	1.38254	1.75929	LXN	9:22606346-22610846	-1.56711	6.90923e-12	1.18476e-08
ENSGALG00000009674	0.414532	0.57516	0.46214	1.45662	0.637407	1.67842	CLCN3	4:25336746-25380396	1.02772	0.00116183	0.0411981
ENSGALG00000010005	0.553132	1.2485	1.00954	2.82074	1.18576	3.76311	EPAS1	3:26671414-26746226	1.23163	0.00022749	0.015682
ENSGALG00000010068	0.448785	0.365367	0.260752	0.12053	0.0952635	0.172674	KCNK17	3:29216510-29242017	-1.76435	9.46695e-05	0.00898774
ENSGALG00000010402	128.234	96.4503	52.709	17.3987	34.0794	14.3337	HPGDS	4:37170328-37196424	-2.18385	4.92556e-05	0.00593603
ENSGALG00000010793	0.793519	0.567818	0.284648	0.077883	0.0793329	0.0468239	SLC24A4	5:44896393-44930765	-3.69822	2.05589e-10	2.56389e-07
ENSGALG00000010958	0.0437616	0.00518189	0.0101353	0.00593895	0	0.00486833	PPFIA2	1:40280596-40569224	-2.37333	0.000292049	0.0184624
ENSGALG00000011329	0.572333	1.5636	0.910924	2.50502	1.41873	2.97282	AFDN	3:42208744-42320506	1.03689	0.000490759	0.025166
ENSGALG00000011342	0.144124	0.182896	0.127927	0.320616	0.304228	0.548803	FGD6	1:45405226-45469802	1.0609	0.00159118	0.0498677
ENSGALG00000011353	0.373293	0.219647	0.304645	0.0685847	0.0233998	0.0126267	TNNI3K	8:29915374-29960430	-2.56413	2.05177e-06	0.000639684
ENSGALG00000011356	0.477125	0.753983	0.43125	0.218557	0.245239	0.272081	-	8:29930522-29974805	-1.11683	4.34893e-05	0.00546319
ENSGALG00000011439	0.136188	0.140008	0.344603	0.0725255	0.148961	0.419416	RBMS3	2:38854062-39545916	-1.79828	6.68812e-05	0.00749649
ENSGALG00000011608	0.0865567	0.253495	0.110218	0.613453	0.298791	0.58225	-	5:51691468-51709667	1.17241	0.00138285	0.0452742
ENSGALG00000011990	0.0433291	0.0565297	0.0473576	0.232857	0.119385	0.143444	USP53	4:54729232-54752851	1.75581	0.000630499	0.0289793
ENSGALG00000012059	1.03113	2.19916	1.74955	4.04631	2.06265	5.11333	OSBPL11	7:28150920-28172550	1.00007	0.00121553	0.0420016
ENSGALG00000012613	9.4598	2.74819	8.04838	2.93363	2.56689	3.052	FBP1	Z:41459117-41469158	-1.30987	0.00043339	0.0234065
ENSGALG00000012801	14.4379	17.5509	15.8675	7.49902	7.62302	10.644	LY86	2:64889268-64914270	-1.0426	5.3719e-09	4.09399e-06
ENSGALG00000013101	0.55789	5.92779	5.45183	0.0485155	0.0849482	1.18e-53	-	16:2276257-2395893	-4.24918	4.11072e-05	0.0054222
ENSGALG00000013376	0.644817	0.874067	0.790066	2.65926	1.68804	1.45511	CAPSL	Z:10904776-10916949	1.21962	0.00131927	0.0438202
ENSGALG00000014117	3.39116	3.2577	4.60911	0.456763	1.41337	1.23266	AVP	4:88653690-88655304	-2.04453	0.000722898	0.0308657
ENSGALG00000014501	9.42667	5.49159	8.99898	3.66881	5.68471	2.51077	FGFBP2	4:76567091-76569320	-1.10396	0.00076366	0.0320364
ENSGALG00000014718	0.294669	0.604131	0.473188	0.8721	0.57769	1.45378	MAP3K1	Z:17405388-17461088	1.01498	0.00124565	0.0428265
ENSGALG00000015181	0.355843	0.453412	0.328778	1.11393	0.365027	1.13737	GAREM1	2:106409989-106508279	1.26142	0.0010863	0.0401666
ENSGALG00000015205	150.476	67.6945	70.6798	22.8602	17.1997	11.2153	TYRP1	Z:30823101-30833822	-2.58443	1.86584e-06	0.000618761
ENSGALG00000015320	1.38692	1.16789	1.37683	5.11336	1.62002	5.85225	NANS	Z:52098368-52107270	1.16524	0.000350889	0.0209282
ENSGALG00000015377	0.307407	0.870533	0.43523	1.48074	0.782624	1.89726	PHLDB2	1:89725241-89805852	1.16951	0.000399774	0.0222931
ENSGALG00000015628	3.44422	0.933828	1.21011	0.309043	0.737093	0.642189	MSANTD1	4:82077209-82093294	-1.86367	9.4232e-05	0.00898774
ENSGALG00000016285	0.0197977	0.0472891	0.08672	0.291171	0.309735	0.193867	-	1:116059995-116093676	2.26982	0.000697413	0.0308657
ENSGALG00000016600	1.20371	1.62402	0.764968	7.07372	24.7317	16.3052	POMC	3:105372180-105388173	3.82244	9.3046e-18	3.19101e-14
ENSGALG00000016875	2.18961	3.61508	2.93399	2.03453	0.577901	1.96855	CLYBL	1:145752923-145888554	-1.32356	0.000161693	0.0131249
ENSGALG00000016899	0.648237	3.03975	0.233862	0.189793	0.0177172	0.028799	DCT	1:147901712-147921618	-4.29441	0.000421978	0.022971
ENSGALG00000019325	0.12828	0.0407164	0.0256537	0.624827	0.501771	0.443901	-	1:49173030-49181295	3.71214	3.03994e-06	0.000887276
ENSGALG00000019552	65.4608	68.9667	62.8274	49.6799	22.8919	25.8502	SERPINB10	2:67665296-67674062	-1.11909	7.49792e-06	0.00158241
ENSGALG00000019756	382.79	229.45	168.6	66.8486	116.695	62.5281	MLANA	Z:27814455-27819700	-1.78118	0.00160676	0.0498677
ENSGALG00000020067	0.71877	1.44035	1.27599	2.41336	2.76655	5.45153	VASH2	3:21842846-21869197	1.14867	4.93299e-05	0.00593603
ENSGALG00000023763	1.50413	0.0507277	0.672301	0	0.0576393	0.0471591	PIFO	26:5077887-5080553	-5.95317	2.94068e-05	0.00444461
ENSGALG00000024758	0	0	0	0	0	0	RF00212	8:21123799-21123871	-1.09632	0.000406836	0.0225039
ENSGALG00000025557	17.6111	32.0284	21.7436	8.70087	0.94178	4.0258	RF00030	4:39825941-39826228	-2.59064	0.00136957	0.0451628
ENSGALG00000025635	0	0	0	0	0	0	RF01277	2:111205001-111205068	-3.35725	1.76453e-08	1.21029e-05
ENSGALG00000026107	0	0	0	0	0	0	-	Z:70937420-70937492	-1.79827	5.42697e-05	0.00641786
ENSGALG00000026449	36.384	31.3256	32.2378	28.9	28.0075	24.8043	-	12:9524602-9524983	-1.41142	4.6041e-06	0.00119168
ENSGALG00000027183	0.0644883	0	0	0.89354	0.0615972	0.893812	-	11:1191642-1196732	4.2796	2.99126e-05	0.00444461
ENSGALG00000028016	0.0773551	0.0809199	0.0186838	0.481355	0.268239	0.317549	-	1:49166330-49172940	2.73168	4.37802e-07	0.000193734
ENSGALG00000028069	0.147111	1.43251	0.732828	2.47816	1.35545	2.07723	WNT16	1:23387564-23397783	1.28327	0.00152067	0.0487396
ENSGALG00000028191	1.54277	2.20112	1.9344	3.25387	2.10162	4.64052	GLCE	10:19739669-19760970	1.02214	0.000100703	0.00920965
ENSGALG00000028225	0.82064	0.461119	0.326237	0.139858	0.185014	0.118114	SLC17A9	20:8441137-8456537	-2.13577	7.15074e-05	0.00762283
ENSGALG00000028336	19.4879	18.9016	18.0451	12.5275	10.4558	11.2281	MED10	2:79858773-79862773	-1.08938	9.87996e-15	1.93619e-11
ENSGALG00000028347	6.14574	7.9584	7.64303	25.0569	16.6233	19.5075	SDCBP2	20:9829347-9834952	1.4163	2.90237e-10	3.06267e-07
ENSGALG00000028685	0.635117	1.13219	1.00097	3.02869	1.04225	2.39612	SEMA5A	2:78655147-78914889	1.14731	0.000684667	0.0305937
ENSGALG00000029509	2.37527	2.43241	3.21457	1.43828	1.68664	1.11048	NECAB1	2:124557380-124612440	-1.00334	0.000191601	0.0143477
ENSGALG00000029644	0.727039	0.537592	0.432227	0.189826	0.219029	0.222311	-	1:106936220-106942055	-1.36569	0.00130678	0.0437951
ENSGALG00000029832	0.176797	0.218773	0.284414	0.0209552	0.0430911	0.0521227	-	10:13915486-13971883	-2.3983	0.0004313	0.0233857
ENSGALG00000029939	0.0727203	0.0315344	0.0595526	0.489323	2.7555	0.434811	-	13:1719769-1740082	4.54815	1.17484e-06	0.000447681
ENSGALG00000030502	1.31433	1.26439	1.8423	0.590392	0.748214	0.463837	ADAMTS4	25:3958393-3965648	-1.27961	0.000193492	0.0143477
ENSGALG00000030720	0	0.0380408	0.0759841	2.63412	2.27231	1.88428	-	24:6307788-6314912	5.96373	2.41891e-27	1.65913e-23
ENSGALG00000030809	3.89042	1.11749	2.30138	0.904505	1.45146	1.06129	-	3:9978564-9982156	-1.29056	0.00107998	0.0401666
ENSGALG00000031410	0.0274441	0.0747509	0.124799	0.361378	0.236346	0.409725	ENPEP	4:57825702-57859115	2.02585	3.0051e-05	0.00444461
ENSGALG00000031572	3.89927	2.28626	2.23276	1.41104	1.44637	1.01778	-	33:7416166-7419705	-1.26446	0.000357284	0.0210661
ENSGALG00000031597	15.1511	35.4641	44.5892	8.27362	16.7773	16.811	HBM	14:12507332-12508287	-1.27701	0.000688828	0.0306797
ENSGALG00000032567	8.85981	4.91251	6.42231	3.2764	2.09767	2.87232	SPINK6	13:11304656-11306751	-1.39112	2.15066e-06	0.000655616
ENSGALG00000032852	13.4047	1.38123	2.50988	0	0	0.42175	OvoDA3	3:107124473-107124973	-2.94554	0.000523391	0.0259201
ENSGALG00000033351	5.21424	3.68543	4.20138	1.86947	1.89275	2.06975	CTHRC1	2:129289491-129293860	-1.1747	1.18542e-05	0.00235675
ENSGALG00000033758	1.83314	1.77783	0.810101	0.120947	0.222566	0.0453733	-	1:119638153-119650880	-3.81382	4.09985e-11	6.24908e-08
ENSGALG00000034294	0.507855	0.665086	0.0944823	0.0664979	0.0527355	0.0223487	ATP6V0D2	2:122936916-122954777	-3.51761	6.20681e-06	0.00137331
ENSGALG00000034708	0.106837	0.325395	0.305434	1.10717	0.51249	1.36081	USP12	1:177672596-177703974	1.53423	0.00154883	0.0491251
ENSGALG00000034965	0.29079	0.63521	0.507815	1.32597	0.725128	1.63488	DIP2B	33:5645988-5704717	1.32136	2.2113e-05	0.00374501
ENSGALG00000035350	1066.29	557.5	424.584	126.404	195.224	95.2558	PMEL	33:7092008-7095774	-2.31749	6.25382e-05	0.00720924
ENSGALG00000035579	0.588342	0.081781	0.758312	0	0.0881422	0.121374	-	6:11039429-11106034	-3.8764	0.000101882	0.00925578
ENSGALG00000036028	0.247527	0.41409	0.241983	0.871984	0.531049	1.31165	GNA13	18:7752308-7776703	1.42396	0.000303831	0.0188595
ENSGALG00000036042	1.44689	1.14298	1.4506	0.642685	0.486802	0.700002	-	33:6232508-6234653	-1.17809	0.000148909	0.012466
ENSGALG00000036240	0.168743	0.203332	0.113306	0.470003	0.228309	0.503275	AKAP12	3:48927874-48943197	1.21243	8.05988e-05	0.00812981
ENSGALG00000036441	0.541484	0.638369	0.459271	1.05533	0.738755	1.77511	WIPF1	7:16834578-16863607	1.08545	0.00052035	0.0259201
ENSGALG00000037170	1.18876	0.263553	0.738441	0.222972	0.180115	0.327952	TRIM39.2	16:2499935-2503957	-2.09245	0.000512225	0.0256449
ENSGALG00000038154	1.87321	3.95774	2.20023	7.64695	2.7681	9.86153	YAP1	1:183975460-184057285	1.14663	0.000613906	0.0284135
ENSGALG00000038266	16.761	9.85499	16.093	6.47582	9.07802	7.81917	CTXN2	10:10527173-10532107	-1.07924	6.91163e-05	0.00759171
ENSGALG00000038372	0.62574	0.600184	0.629657	1.21261	2.92654	3.04693	PRDM8	4:45315297-45317252	2.12013	1.54629e-05	0.00294611
ENSGALG00000038593	8.41547	9.93101	6.93865	6.75693	5.14216	4.58051	-	6:8764962-8765694	-1.22493	0.000132607	0.0115131
ENSGALG00000038671	32.0049	40.3704	49.5425	72.5542	98.6675	61.4043	-	18:9873215-9874223	1.24038	5.96133e-06	0.00136296
ENSGALG00000038733	0.517877	0.983686	0.719264	1.5336	0.967572	2.3652	TRAK1	2:43663531-43767508	1.04528	0.000336563	0.0202499
ENSGALG00000039032	14.9839	19.5409	29.6768	12.8335	9.13105	10.5268	FJX1	5:19419315-19420470	-1.00891	0.000157175	0.012911
ENSGALG00000039209	7.55479	2.30411	3.89219	1.4548	2.27024	2.12329	WIF1	1:34002231-34044011	-1.31682	0.000557703	0.0271297
ENSGALG00000039528	0.0295006	0.0178118	0.0500079	0.037884	0.0389344	0.0573461	PLCE1	6:21081565-21200763	-1.02516	1.04518e-06	0.000409651
ENSGALG00000039572	2.94407	0.424828	1.9789	0.435663	0.349122	0.421684	PADI1	21:178542-188276	-2.50193	8.25428e-06	0.00171564
ENSGALG00000040050	78.0615	18.5148	44.1321	14.3979	10.9411	13.7869	-	27:7431892-7433484	-1.89363	0.000984117	0.0383214
ENSGALG00000040113	1.05915	1.9594	1.44581	0.74409	0.161613	0	SFT2D3	9:1566799-1567411	-1.73338	0.000939675	0.0372557
ENSGALG00000040425	80.4101	3.63447	48.1417	7.2362	3.97636	4.7938	-	25:2189326-2189674	-3.3121	0.000855077	0.034704
ENSGALG00000040474	0.206899	0.320181	0.304711	0.673518	0.404561	0.742918	ITCH	20:1461453-1496155	1.01277	0.000942809	0.0372722
ENSGALG00000041184	0.083242	0.0132534	0.0526522	0.201407	0.481897	0.349661	NETO1	2:92477283-92544228	2.133	0.000240578	0.0160174
ENSGALG00000041403	0.0358335	0.0431666	0.0773866	0.184507	0.11667	0.201909	DENND4A	10:18527245-18563975	1.60312	0.000240563	0.0160174
ENSGALG00000041787	0.089217	0.40845	0.0539137	0.820816	0.232716	0.807059	PLA2G15	11:72923-90885	1.94383	0.000583248	0.0276851
ENSGALG00000042103	7.39413	5.26396	11.0707	4.96826	2.98278	3.10736	C5H11ORF96	5:21907060-21908044	-1.20183	0.00126187	0.0432758
ENSGALG00000042159	0.0592387	0.152487	0.112219	1.02418	0.155152	0.892801	SLITRK3	9:21273429-21276090	3.08071	1.81323e-06	0.000618761
ENSGALG00000042452	0.239062	0.351228	0.452275	0.991934	0.538916	0.831871	DPP4	7:21138001-21176764	1.1005	0.00101156	0.0386506
ENSGALG00000043076	0.091689	0.179664	0.0792712	0	0.0201009	0.0166538	-	20:5008207-5019468	-3.56444	0.000173502	0.0136006
ENSGALG00000043381	1.82367	3.26375	1.42659	0.534002	0.912697	0.904104	-	2:43931992-43936917	-1.15528	0.00152021	0.0487396
ENSGALG00000043654	5.56782	3.6259	3.95442	1.93521	2.48131	2.91938	-	27:2358039-2428061	-1.02913	4.18064e-05	0.00542823
ENSGALG00000043727	0.956312	1.28385	1.33041	0.681643	0.470635	0.619305	NR4A1	33:3308220-3313864	-1.15286	0.000332022	0.0200647
ENSGALG00000044479	1.11069	0.742537	0.782837	0.376523	0.116537	0.40688	-	3:104204530-104212671	-1.93019	8.94973e-05	0.00864594
ENSGALG00000044797	1.40904	0.38851	0.46316	0.192553	0.184814	0.383173	-	Z:53269471-53282009	-2.24823	8.92712e-05	0.00864594
ENSGALG00000045288	107.032	38.995	56.0249	10.3342	22.9613	35.7846	CAMK2N1	21:4889770-4890492	-1.27407	0.000983832	0.0383214
ENSGALG00000045875	1.2685	0.182951	1.11986	0.166149	0.0420207	0.0679195	PSCA	2:148270496-148274492	-3.17218	8.64376e-05	0.00846965
ENSGALG00000046326	0.849937	0.190568	0.210329	0.0530735	0.0819297	0.103672	IL1R2	1:135054623-135066732	-2.71747	5.09829e-05	0.0060816
ENSGALG00000046765	0	0	0	0	0	0	-	25:1985899-1986921	-6.64503	7.12524e-23	3.25813e-19
ENSGALG00000046950	5.1214	4.26347	4.2441	2.08347	2.84975	2.01956	-	KZ626838.1:57070-64853	-1.02122	0.000283992	0.0182902
ENSGALG00000047339	60.6832	68.6742	80.7523	40.1484	25.4351	27.6233	-	18:11300774-11308393	-1.11597	0.00097013	0.0381325
ENSGALG00000047976	38.4012	38.919	52.203	24.5169	16.6559	9.92362	ASB16	27:5488709-5491416	-1.41579	1.67081e-05	0.00311234
ENSGALG00000048063	5.03077	2.8521	2.58483	0.745091	1.70387	0.681537	-	16:2019862-2057283	-1.63554	0.000709064	0.0308657
ENSGALG00000048331	27.2106	20.6944	21.9255	13.0245	6.99884	5.92961	LRFN1	32:131361-133858	-1.40416	1.46081e-06	0.000541604
ENSGALG00000048627	9.71186	10.5718	10.6267	2.7099	4.06402	0.982961	-	16:501634-507486	-3.38912	1.77892e-07	8.71543e-05
ENSGALG00000049001	54.0338	43.9683	65.5726	21.7059	21.3032	22.3353	ANKRD39	22:3728695-3729562	-1.23068	1.701e-09	1.3726e-06
ENSGALG00000049140	2.4271	1.46632	1.98898	0.742494	0.707677	0.755912	-	9:18341749-18354253	-1.39977	0.00129127	0.0437417
ENSGALG00000049716	115.468	91.391	64.8984	22.7871	3.98468	18.1457	-	31:2336415-2336720	-2.89394	3.79489e-10	3.47056e-07
ENSGALG00000049902	1.06011	0.441624	0.625015	0.158973	0.483688	0.371336	-	7:33732615-33750300	-1.31908	0.00105166	0.0393099
ENSGALG00000050205	3.80661	3.15018	2.23111	1.10004	0.833184	1.84091	-	6:985562-992761	-1.11089	0.000172926	0.0136006
ENSGALG00000050239	1.04417	0.711713	1.0892	0.117655	0.603814	0.786339	-	Z:43870914-43877754	-1.50321	5.65089e-05	0.00662555
ENSGALG00000050250	0	0.587572	0	3.14834	0	2.16046	HIST1H46L2	1:48141600-48141912	5.09457	0.000481116	0.0249055
ENSGALG00000050510	8.42765	2.14756	17.7555	0	2.93882	0.985021	-	25:2193633-2193954	-4.45716	1.47113e-10	2.0181e-07
ENSGALG00000050526	0.210978	0.0631445	0.333207	0.269215	2.00128	1.28724	-	17:1701680-1715881	2.49239	0.000221221	0.0154046
ENSGALG00000050575	3.4777	4.4926	8.95436	1.89494	0.687077	1.44013	-	11:1185883-1186721	-1.50606	1.50698e-06	0.000544019
ENSGALG00000050753	0.213126	0.0162136	0.0774356	0.751604	1.66123	2.45442	-	3:107808977-107835879	4.24996	5.04503e-10	4.32548e-07
ENSGALG00000051008	0	0	0	0	0	0	-	15:11091731-11092979	1.39622	0.000640738	0.0292442
ENSGALG00000051167	45.5942	33.53	1.42913	1.82106	0	0	-	15:8223553-8223835	-4.50122	0.000134595	0.0115131
ENSGALG00000051194	1.52398	1.59192	0.451446	1.12846	0.53268	0.574113	-	31:6126679-6136231	-1.35715	0.000405986	0.0225039
ENSGALG00000051260	1.52952	1.56427	1.65699	3.32816	3.69983	3.70172	-	30:1759675-1780337	1.05318	5.37836e-08	3.07418e-05
ENSGALG00000051449	0.72572	0.630684	0.451002	1.6125	1.40131	1.3094	-	5:11917524-11928839	1.15223	0.000823546	0.0337236
ENSGALG00000051946	231.397	147.862	147.791	23.2031	4.96313	17.4781	-	31:2331783-2332086	-3.37059	8.85844e-16	2.4304e-12
ENSGALG00000051964	0.021974	0	0.017178	6.37436	0.0218329	6.62406	-	23:5831398-5834748	7.9612	0.000197521	0.0145677
ENSGALG00000052320	0	0	0	0	0	0	-	25:1985046-1986921	-1.48674	3.66161e-05	0.00507374
ENSGALG00000052702	98.2848	102.96	120.848	54.553	32.8208	33.0966	-	9:12614244-12614532	-1.90563	2.26137e-10	2.58512e-07
ENSGALG00000052924	6.75969	4.69145	6.64178	2.51222	3.23213	3.13349	DPF1	25:654752-670528	-1.05103	0.000552026	0.0270453
ENSGALG00000053089	0	0	0	0	0	0	-	2:148924532-148924829	5.15137	0.000710013	0.0308657
ENSGALG00000054286	22.2323	16.6238	19.047	8.76055	10.3384	10.3458	APLN	4:1645345-1646715	-1.06323	3.26076e-06	0.00091288
ENSGALG00000054424	19.778	6.75844	15.316	4.60399	2.34785	1.34152	-	2:131044995-131046336	-2.52479	0.000567991	0.0271488
ENSGALG00000054638	1.09345	1.01641	0.929749	0.0690188	0.137002	0.17047	-	KZ626835.1:1018501-1020816	-3.15899	3.74547e-05	0.00513804
ENSGALG00000054733	0.15264	0.128001	0.100328	0.313591	0.451594	1.04494	-	18:1173085-1233151	2.10598	6.09412e-06	0.00137048
ENSGALG00000054823	0.931304	0.751568	0.444724	0.229659	0.238032	0.191641	SLC30A3	3:104528616-104532206	-2.16743	0.000717515	0.0308657
ENSGALG00000054831	12.3598	5.95278	6.82929	3.00268	5.24235	3.61274	TMEM121	8:4267897-4268836	-1.19841	0.000589598	0.0277198
ENSGALG00000054895	0	0	0	0	0	0	-	33:6237987-6238263	-2.37784	3.6223e-10	3.47056e-07
ENSGALG00000055087	12.7169	12.8795	10.3579	5.27783	6.64562	7.32998	-	3:66080483-66086788	-1.44661	6.4848e-08	3.55834e-05

## Sheet: Table S4-2
Table S4-2. All differentially expressed genes (DEGs) of 11-week samples.
Gene_ID	1W1	1W3	1W4	1Y1	1Y3	1Y4	Gene_short_name	Locus	Log2FoldChange	Pvalue	FDR
ENSGALG00000000059	64.2005	100.418	73.1452	189.769	157.673	432.547	-	11:18842576-18845331	1.70904	1.27939e-05	0.00268358
ENSGALG00000000795	5.90296	6.9847	8.32808	15.9515	26.4008	20.7289	MFSD12	28:1155040-1161700	1.34133	6.27819e-08	3.80796e-05
ENSGALG00000001450	0.27065	0.833325	0.326426	0.929734	1.97132	4.12441	IGSF9B	24:2458723-2497695	2.27174	0.000298978	0.0270971
ENSGALG00000001885	0.947366	0.967246	1.42646	4.364	2.03711	4.94783	-	19:4324549-4326231	1.90666	3.58653e-06	0.000992274
ENSGALG00000002142	0.0382309	0.0239772	0.0106155	0.111378	0.943384	0.0596476	DGKQ	Z:71070878-71152160	4.16712	8.75702e-05	0.0114131
ENSGALG00000002207	1.8991	1.27417	1.44738	6.7624	3.30536	5.22522	ATP6V1G3	8:2500570-2512425	1.66985	3.36999e-07	0.000161045
ENSGALG00000002318	0.160376	0.0987871	0.187206	0.0229068	0.00782787	0.00706248	LVRN	Z:73044443-73078736	-3.60431	4.98789e-05	0.00763679
ENSGALG00000002579	0.0100284	0.0245326	0.0217383	0.13774	0.177631	0.125603	RIMBP2	15:3506969-3627749	2.03503	0.000267517	0.024963
ENSGALG00000002802	1.44601	1.78599	1.52182	0.59129	0.307471	0.76784	PACSIN1	26:4359455-4369874	-1.54305	2.07515e-05	0.00394279
ENSGALG00000003283	2.55439	3.42554	3.67054	8.64023	7.37625	10.2959	-	28:3881305-3901182	1.40025	1.32901e-09	1.50787e-06
ENSGALG00000003744	0.959471	0.746013	0.82891	1.30863	2.51899	2.1999	ADAM19	13:12027892-12054652	1.31394	1.51299e-05	0.00302024
ENSGALG00000003759	0.218917	0.327954	0.230131	0.458861	1.19987	0.711799	RORA	10:5138734-5486292	1.90269	8.11806e-05	0.0112179
ENSGALG00000004078	1.35422	1.31279	2.00373	4.32459	3.82553	9.20804	-	13:13001200-13010129	2.005	2.54009e-07	0.000132782
ENSGALG00000004231	1.8275	1.68824	1.94798	6.49328	2.35049	7.18412	-	23:5819773-5826643	1.52188	3.90683e-05	0.00639662
ENSGALG00000004261	0.0419968	0.0510451	0.0773943	0.359041	0.486458	0.43573	AQP9	10:7520346-7547386	3.03119	3.44603e-16	2.71719e-12
ENSGALG00000004373	0.429257	0.350755	0.398041	0.613434	0.786709	1.08479	KCNJ16	18:8145866-8171206	1.05517	0.000639899	0.0471552
ENSGALG00000004525	4.26379	3.58391	1.39365	1.44462	0.57107	0.906015	TSPAN10	18:9143457-9145603	-1.84104	0.000548018	0.0423022
ENSGALG00000004597	0.317431	0.544669	0.544772	0.486291	2.65381	0.557922	ZBTB37	8:7781187-7791510	1.49666	4.62088e-05	0.00721497
ENSGALG00000005284	0.0800298	0.019428	0.151513	0.720117	1.50701	0.596496	LRRC39	8:12320047-12330981	2.06087	0.000179743	0.0195486
ENSGALG00000005519	0.193277	0.104106	0.194123	0.407205	0.684672	0.391429	TLL2	6:17425484-17478708	1.90496	4.46085e-05	0.00703477
ENSGALG00000005821	0	0	0	0.348827	2.55443	0.106485	FAM219A	Z:7677350-7715763	4.13034	0.000576753	0.0431062
ENSGALG00000005852	8.02346	8.23449	8.67262	14.3452	12.9678	36.4938	SRMS	20:9027157-9033512	1.38263	0.000431014	0.0361547
ENSGALG00000005909	1.56653	3.07448	2.80848	6.54464	7.11784	7.33723	GATA2	12:9596108-9612130	1.53119	3.67043e-09	3.40486e-06
ENSGALG00000006809	1.28848	0.326839	0.0751618	0.0787974	0	0.0235078	POU2AF1	24:4343409-4355489	-4.62652	8.66747e-05	0.0113952
ENSGALG00000006819	9.65429	8.23395	7.90183	2.02582	3.33557	1.37607	AGBL1	10:14062977-14334624	-2.07566	3.85966e-13	8.69527e-10
ENSGALG00000006864	0.308869	0.170111	0.179321	0.494444	1.85528	0.481669	-	8:16434265-16549728	2.2776	0.0001087	0.0134976
ENSGALG00000007114	6.76696	9.55255	16.3473	38.5265	20.0019	22.429	APOA1	24:5140180-5141930	1.31699	0.000196823	0.0204859
ENSGALG00000007798	5.92099	6.211	2.04441	1.80857	1.8336	1.83633	SHQ1	12:16858535-16897156	-1.4141	0.000202651	0.0204859
ENSGALG00000007803	0.487803	0.71131	1.53874	2.97508	5.40394	5.71047	-	6:23783092-23787154	1.9308	1.56465e-10	2.24314e-07
ENSGALG00000007945	2.53763	1.35238	1.8358	0.268415	0.51615	0.244995	CRYAB	24:6239994-6246232	-2.50562	3.22682e-06	0.00094235
ENSGALG00000008072	2.50926	1.89838	2.30301	5.58372	6.21604	3.8939	CHRDL1	4:13511410-13553410	1.13265	1.82452e-05	0.00355219
ENSGALG00000008178	0.776443	1.05652	0.687843	0.315303	0.29054	0.389007	CYP2AB2	9:15837336-15842611	-1.43241	0.000134706	0.0158531
ENSGALG00000008188	0.144829	0.283332	0.262623	0.636483	1.69587	1.1768	TRIM36	Z:78975254-78994586	2.44054	3.31899e-07	0.000161045
ENSGALG00000008283	10.0973	12.5971	14.6658	5.77891	1.59686	3.16128	-	9:15845590-15850670	-2.02295	3.69273e-07	0.000171278
ENSGALG00000008465	0.481436	0.271899	0.217278	0.805634	0.641546	0.74247	SORCS1	6:26083270-26356014	1.16636	0.000101194	0.0127666
ENSGALG00000008732	0.137207	0.164181	0.150493	0.156651	5.78765	21.7397	OTOR	3:5661981-5666978	4.58775	2.3057e-05	0.00422801
ENSGALG00000008834	3.95328	9.4886	2.93515	20.5967	32.8865	283.895	-	8:17005988-17013371	4.25278	0.000288727	0.0264723
ENSGALG00000008997	0.235818	0.541286	0.384402	2.09144	2.71943	3.3793	STEAP4	2:21007326-21026905	2.86165	3.42626e-16	2.71719e-12
ENSGALG00000008998	0.173531	0.237181	0.187828	0.452107	0.423831	0.622809	TOGARAM2	3:9164061-9211550	1.36461	9.03373e-05	0.0116772
ENSGALG00000009012	0.625403	0.845421	0.69317	2.65161	1.71593	1.42158	ZNF385B	7:14842856-14976181	1.44831	4.005e-06	0.00107049
ENSGALG00000009568	0.338377	0.150378	0.527096	0.0369544	0.0223265	0.026688	SPOCK3	4:24520358-24685116	-3.92989	2.21698e-06	0.000737135
ENSGALG00000010259	0.0607378	0.0648988	0.0812873	0.160639	0.390124	0.532602	COL28A1	2:24710267-24768511	2.14514	6.4003e-05	0.00925988
ENSGALG00000010343	2.2324	5.84513	5.36577	10.1908	8.58679	33.0845	TSPAN16	8:21841064-21844951	1.85682	0.000465227	0.0378177
ENSGALG00000010402	36.3135	50.9492	20.3567	13.8471	16.0379	16.6196	HPGDS	4:37170328-37196424	-1.14832	0.000464845	0.0378177
ENSGALG00000010583	1.22004	1.14743	1.78766	0.494846	0.794551	0.434523	VIT	3:32259900-32302354	-1.21463	0.000131764	0.0157418
ENSGALG00000010926	0.324025	0.56581	0.932662	2.30977	3.37135	6.7539	-	4:45655849-45659023	2.76669	2.41207e-08	1.58493e-05
ENSGALG00000010950	0.409142	0.412232	0.286866	0.186128	0.13067	0.13022	PPP4R4	5:45636525-45697900	-1.65511	6.63087e-06	0.00153778
ENSGALG00000011306	35.0321	7.71799	29.7759	5.07342	4.56584	10.941	DES	7:22170599-22175002	-1.81519	0.000680513	0.0486997
ENSGALG00000011473	1.27977	1.25995	0.632824	0.230812	0.463493	0.473983	RPS6KA2	3:42691590-42928349	-1.47521	0.00022558	0.0223735
ENSGALG00000012300	15.4091	22.0871	17.3295	36.2458	39.2448	69.7964	RAB32	3:46971120-46990282	1.34259	1.35745e-06	0.000509688
ENSGALG00000012691	0.310342	0.300602	0.313501	0.664044	0.935795	2.93169	ALDH1L2	1:54291423-54319655	1.76348	0.000188362	0.0200989
ENSGALG00000012934	0.090876	0.13435	0.186923	0.361851	0.875178	0.772756	BICD1	1:59088123-59268526	2.4336	1.19309e-07	6.71962e-05
ENSGALG00000013225	2.86258	3.21202	3.36165	0.716528	1.192	1.14983	VAT1L	11:13982141-14025331	-1.55255	3.38306e-08	2.13404e-05
ENSGALG00000013414	3.94208	2.36656	2.42561	0.519054	0.936529	0.995889	PDLIM3	4:61062030-61084516	-1.86716	4.91278e-09	4.30414e-06
ENSGALG00000013625	0.321109	0.263541	0.320791	0.505631	1.3106	0.910036	-	3:50167910-50232264	1.66508	0.000135809	0.0158645
ENSGALG00000014719	3.69475	2.78764	4.55041	5.0563	4.4132	4.42861	-	Z:17465682-17470926	1.04591	0.000201866	0.0204859
ENSGALG00000014736	0.0118388	0.0143896	0	0.308084	0.0136105	0.210285	-	1:78552908-78576195	5.11094	9.80764e-06	0.00214815
ENSGALG00000015045	0.426936	0.633364	0.418908	1.28282	1.31127	1.54139	-	Z:27800575-27810305	1.33614	1.29049e-08	9.69094e-06
ENSGALG00000015128	0.310582	0.305148	0.317975	0.0449617	0.120249	0.106451	AQP4	2:104436840-104447519	-1.69693	2.21461e-05	0.00410875
ENSGALG00000015181	0.457132	0.754563	0.610602	1.10135	8.04452	1.60539	GAREM1	2:106409989-106508279	2.26719	0.000252968	0.024294
ENSGALG00000015205	112.413	103.292	58.3346	13.171	20.9248	9.96728	TYRP1	Z:30823101-30833822	-2.63614	1.32333e-14	4.17379e-11
ENSGALG00000015253	1.5741	4.06172	3.78028	8.78235	4.86367	13.9862	COL8A1	1:85383661-85470351	1.54603	0.00050303	0.0396639
ENSGALG00000015384	0	0.0921809	0.0950045	0.370734	0.232834	0.968816	CHRNB3	Z:53701402-53711316	2.9448	0.000102954	0.0128857
ENSGALG00000015608	0	0	0	0.0785305	1.23721	0.196805	ADRA2C	4:81576967-81578308	5.53029	0.000549902	0.0423022
ENSGALG00000015630	1.05629	1.10129	1.22672	2.6604	4.33001	2.53943	EDIL3	Z:62363361-62692551	1.54367	1.34217e-06	0.000509688
ENSGALG00000015841	0.0849034	0.216993	0.295415	0.414144	1.00925	4.17835	CLDN8	1:105751777-105752452	3.67159	0.000372885	0.0321333
ENSGALG00000016020	4.87596	7.30812	6.20403	9.26578	12.9394	25.285	CLIC6	1:107322492-107332064	1.40541	3.76889e-05	0.00632291
ENSGALG00000016094	2.52287	3.53973	2.92083	5.66669	5.89672	7.80665	SFXN5	4:89768122-89843165	1.01697	6.16787e-06	0.00147375
ENSGALG00000016132	0.363268	0.461873	0.308448	1.12113	0.695014	1.77373	IGSF5	1:109426311-109457601	1.72676	5.91077e-06	0.00145645
ENSGALG00000016138	0.279306	0.115053	0.0850676	0.0420484	0.00467005	0.0165957	DSCAM	1:109565519-110029599	-3.30573	0.000172836	0.0190603
ENSGALG00000016600	0.350545	0.0515682	0.953584	2.67764	5.64256	20.4063	POMC	3:105372180-105388173	4.28545	0.000433841	0.0361993
ENSGALG00000016620	6.22466	7.52312	4.46046	2.57391	1.70922	1.66711	PNOC	3:105680854-105684242	-1.28379	6.76241e-05	0.00960749
ENSGALG00000016699	0.238537	0.0988931	0.221634	0.373783	0.89343	0.814101	OPN5L2	3:108821404-108825651	2.42724	0.000554699	0.0424641
ENSGALG00000016707	0.218978	0.0307252	0.345957	0.467268	0.877121	0.774013	CLIC5	3:109626432-109689182	2.82486	6.1692e-05	0.00900817
ENSGALG00000017234	0.221853	0.249384	0.286542	0.827596	0.390129	1.66098	FOLH1	1:188927711-188953081	2.03877	0.000151362	0.0171262
ENSGALG00000019756	126.643	145.913	80.6254	37.3275	46.6309	33.7625	MLANA	Z:27814455-27819700	-1.6424	7.54525e-10	9.91572e-07
ENSGALG00000020316	4.69855	3.08953	4.81634	6.9153	10.0815	10.2457	IL13RA2	4:2834588-2850667	1.03058	5.51435e-06	0.00138034
ENSGALG00000023435	0.127027	0.218523	0.338401	0.0575582	0.0894402	0.0537471	GATM	10:11349045-11362107	-2.26762	0.000561077	0.0427448
ENSGALG00000026849	0.659926	0.376848	0.510176	0.118171	0.0580734	0.0501248	SIAH3	1:169217366-169254113	-2.96176	3.57783e-05	0.00613287
ENSGALG00000027167	18.8868	222.035	29.2454	888.187	1280.17	10733.8	-	25:3123319-3124408	5.60315	0.000201723	0.0204859
ENSGALG00000027183	0.0220529	0	0.0270807	0.617638	0.026952	0.48645	-	11:1191642-1196732	4.13229	5.6049e-05	0.00826067
ENSGALG00000027640	0.284522	51.2489	0.553234	112.05	551.999	0	-	25:2155985-2156971	6.67752	0.000661057	0.0478205
ENSGALG00000027872	11.2989	16.3381	11.4062	26.2898	25.4196	52.1383	STBD1	4:49898195-49899818	1.42404	2.18876e-05	0.00410875
ENSGALG00000028140	1.54803	1.62824	2.77264	6.24187	7.19232	5.28943	CNTFR	Z:8134526-8304301	1.52643	3.43377e-06	0.000984555
ENSGALG00000028284	7.79317	7.69472	7.91568	15.4338	13.4468	28.7253	PTX3	9:22868800-22874363	1.34494	5.06694e-06	0.0012888
ENSGALG00000028843	16.25	163.597	5.99661	805.547	813.175	0	-	25:2150062-2183962	5.605	0.000481335	0.0383366
ENSGALG00000028983	1.5654	1.44763	2.88446	2.85595	6.6917	7.93758	HOXA9	2:32643253-32645922	1.59376	8.56152e-05	0.0113952
ENSGALG00000029439	0.0617732	0.40803	0.851144	1.92246	2.48591	2.76925	HOXC9	33:7601321-7604178	2.49522	0.000140976	0.0162067
ENSGALG00000029819	0.843275	0.679269	0.520727	1.34948	1.26992	2.45689	SCG2	9:8387257-8389147	1.2033	0.000379105	0.0323161
ENSGALG00000029832	1.03003	0.554405	0.623719	0.201657	0.20297	0	-	10:13915486-13971883	-2.67456	2.5801e-05	0.00457171
ENSGALG00000031615	30.9162	23.2198	14.9485	8.73634	13.7658	11.9386	FAIM2	33:5144397-5159038	-1.05298	0.0006543	0.0476351
ENSGALG00000032403	351.464	848.926	555.381	371.631	283.974	180.28	EDCH1	25:3293487-3294274	-1.862	0.000227801	0.0224526
ENSGALG00000032681	1.02175	1.50578	0.950226	2.71059	2.50012	2.06736	SYTL2	1:191554510-191595817	1.07412	1.21461e-06	0.000478859
ENSGALG00000032736	16.7378	22.5853	20.5387	35.8868	36.331	51.2706	MGLL	12:9973817-10066081	1.00323	1.06152e-06	0.00044053
ENSGALG00000032838	0.149125	0.129336	0.119296	9.9967	0.417731	4.90345	BKJ	6:9941676-9943868	4.81104	4.05612e-07	0.000182757
ENSGALG00000033416	0.458636	0.568121	0.345342	0.787424	1.93818	2.12351	HIC2	15:535525-604454	1.76778	0.000313957	0.0279608
ENSGALG00000033758	1.38738	0.362241	1.23103	0.220841	0.152651	0.106462	-	1:119638153-119650880	-1.64277	0.000302641	0.0272723
ENSGALG00000033885	0.845085	0.929758	1.05629	2.12278	1.2852	3.94383	RAP1GAP2	19:9665262-9716788	1.38258	0.000403823	0.0342381
ENSGALG00000034294	0.511809	0.467159	0.102713	0	0	0.0342275	ATP6V0D2	2:122936916-122954777	-6.42862	1.58844e-06	0.000582553
ENSGALG00000034337	5.52407	5.39849	4.65472	8.67078	11.9731	10.6436	RHPN1	2:148431658-148455296	1.03989	8.44381e-09	6.65795e-06
ENSGALG00000035350	294.565	321.319	151.954	66.5219	80.8149	51.5258	PMEL	33:7092008-7095774	-1.92802	2.60841e-09	2.57092e-06
ENSGALG00000035733	1.48955	1.33281	1.78945	3.79806	4.01073	5.853	CCR7	27:7287726-7296472	1.54201	7.8801e-13	1.55336e-09
ENSGALG00000036378	0.0441408	0.103347	0.0403983	0.398062	0.317714	1.50359	TBR1	7:21367599-21373226	3.31666	4.3722e-05	0.00696461
ENSGALG00000037129	2.61558	4.33699	2.66823	3.86213	5.2103	6.26864	FAM241A	4:57218816-57223543	1.23407	1.3452e-05	0.00275503
ENSGALG00000037193	0.843496	0.9205	0.858089	1.26095	2.09238	3.37672	HECW1	2:51253985-51485303	1.25436	0.000202065	0.0204859
ENSGALG00000037262	0.449148	1.43762	0.484126	4.24427	1.24661	7.85264	HOXC8	33:7605745-7616596	2.42505	0.00023764	0.0231332
ENSGALG00000038984	10.6808	14.6389	10.7767	21.162	19.0155	41.3451	-	23:5603904-5610641	1.21715	0.000153596	0.0171788
ENSGALG00000039688	0.0524394	0.0962123	0.0565416	0.358344	0.332168	0.11202	-	4:53109435-53355868	2.12611	0.000141007	0.0162067
ENSGALG00000039816	0	0	0	0.044529	0.175235	0.342154	-	25:3791788-3805310	6.27634	0.00015204	0.0171262
ENSGALG00000039831	0.0308918	0.161082	0.0445611	0.194067	0.511804	0.51138	FAM135B	2:144265088-144447528	2.40762	0.000285968	0.0263726
ENSGALG00000039987	8.84322	131.222	13.1977	736.148	695.576	0	-	25:2179328-2180443	5.94167	0.000191662	0.0202853
ENSGALG00000040730	2.99677	3.12465	2.57066	1.09562	1.50081	1.61294	RXRG	8:5512945-5535929	-1.17223	5.45763e-05	0.00811951
ENSGALG00000041184	0.0462821	0.0569277	0.0167128	0.246424	0.48405	0.211806	NETO1	2:92477283-92544228	3.43645	2.31163e-06	0.000743968
ENSGALG00000041634	50.7207	12.6226	42.6182	6.1463	6.36012	13.1037	ACTG2	22:3827640-3830849	-1.99961	8.18043e-05	0.0112179
ENSGALG00000042963	0.0988896	0.0422332	0.0770166	0.239597	0.175447	0.465739	-	27:2222447-2250786	2.45602	3.53127e-06	0.000992274
ENSGALG00000046353	0.0937368	0.351973	0.268163	0	0	0	-	2:80837735-80842053	-4.49466	0.000378958	0.0323161
ENSGALG00000046692	1.30771	1.57025	3.9499	33.4326	5.91885	70.1413	-	27:3435997-3436312	4.10024	0.000221681	0.022126
ENSGALG00000046765	0	0	0	0	0	0	-	25:1985899-1986921	-5.41653	6.29413e-07	0.000268266
ENSGALG00000047355	0.993048	0.477101	0.428301	0	0	0.0750926	-	W:4684870-4686574	-5.18565	6.26826e-07	0.000268266
ENSGALG00000047672	2.15133	116.81	4.19354	797.116	2889.43	0	-	25:2150120-2151176	8.01409	8.93677e-06	0.00201333
ENSGALG00000047783	0	0	0	6.60407	0	146.09	-	27:3351957-3352281	8.36606	2.40205e-07	0.000130622
ENSGALG00000047809	0	0	0	0	0	0	-	27:3433022-3433337	3.99484	0.000285689	0.0263726
ENSGALG00000048343	0.240219	0.10639	0.176084	0.335374	0.402645	0.920512	-	11:11155097-11177848	1.85611	0.000309076	0.027694
ENSGALG00000048373	0.830597	2.31823	2.0001	4.16909	5.52692	37.0157	SPTSSBL	9:22141732-22149734	3.00316	1.29329e-05	0.00268358
ENSGALG00000048554	0.0990059	0.325979	0.148209	0.55958	0.616695	0.800718	-	1:157273137-157296470	1.92443	2.53256e-05	0.00453846
ENSGALG00000048627	8.87754	8.00291	6.02136	2.77629	2.17891	1.35007	-	16:501634-507486	-2.63132	1.05886e-13	2.78304e-10
ENSGALG00000049436	1.30828	2.15633	1.18366	2.53991	3.44329	2.47637	-	33:5227949-5238739	1.05013	2.61017e-07	0.000132782
ENSGALG00000049723	0.0959629	0	0.333702	1.95025	0.224011	17.5436	-	2:148964048-148964883	5.56512	1.09028e-06	0.000440865
ENSGALG00000049852	0	0	0	0.229378	0	2.28906	-	2:148949833-148960922	7.89397	4.93166e-06	0.00127496
ENSGALG00000049903	1.70271	2.02962	3.3742	0.973416	0.936527	0.223756	-	1:62146831-62148967	-1.64155	0.00041114	0.0346721
ENSGALG00000049990	2.48766	2.72198	1.98432	0.504576	0.461073	0.640321	-	12:19065954-19109137	-2.43027	1.5593e-15	8.1967e-12
ENSGALG00000050038	0.0713789	0.156828	0.0798702	0.272727	0.294595	0.204197	-	1:146744937-146750161	2.09152	3.93451e-05	0.00639662
ENSGALG00000050239	1.74911	1.55559	1.56887	0.270623	0.884879	0.487308	-	Z:43870914-43877754	-1.84959	1.74771e-08	1.25279e-05
ENSGALG00000050402	0	0.0788067	0	0.381854	0.57273	0.400929	NKX1-2	6:32994822-32996478	2.95011	3.69155e-06	0.00100372
ENSGALG00000050607	0.0243317	0.0298135	0.0787375	0.192656	0.422036	0.281209	-	Z:972937-974443	2.73651	9.81649e-05	0.0124843
ENSGALG00000050753	0.0497317	0.165304	0.0743091	1.18079	0.560132	3.321	-	3:107808977-107835879	4.31149	1.33863e-09	1.50787e-06
ENSGALG00000051546	0.0737663	0	0.0144529	0.0612463	0.245852	0.394807	-	2:98777448-98790803	3.43733	2.93004e-06	0.000909026
ENSGALG00000051568	0.18546	0.105135	0.0913403	0	0	0.0133155	-	W:1015130-1017379	-5.57764	0.000199341	0.0204859
ENSGALG00000051860	0.0457512	0	0.0496249	0	0	0	-	22:3647322-3649164	-1.04576	3.65432e-05	0.00619663
ENSGALG00000051882	0.12043	0.263115	0.420599	1.38514	1.92602	14.8567	-	9:15142820-15152169	4.41697	8.04115e-05	0.0112179
ENSGALG00000051914	5.85336	56.4178	1.49668	259.843	309.897	2973.74	-	1:155891996-155893346	5.77796	0.000438782	0.0364189
ENSGALG00000051942	0	0	0	0	0	0	-	2:148969072-148969369	7.65032	2.39114e-05	0.00433429
ENSGALG00000051964	0	0.0228672	0.0433162	8.18039	0.0489804	9.83194	-	23:5831398-5834748	8.95116	1.73334e-05	0.00341685
ENSGALG00000052026	27.7304	26.459	28.6495	12.3799	10.0367	15.5697	-	4:49290136-49297530	-1.08273	6.14946e-06	0.00147375
ENSGALG00000052079	0	0	0	0.177997	0.040041	0.0537476	-	7:3580505-3594632	3.98119	0.000114902	0.0141563
ENSGALG00000052132	0.0587744	0.25362	0	0.534819	0.409381	0.522494	-	Z:37360415-37362663	3.51117	1.99664e-06	0.000684502
ENSGALG00000052149	1.32512	0	1.61604	93.9428	5.27983	561.155	-	27:3397260-3397575	6.84924	1.16483e-05	0.00251636
ENSGALG00000052574	0.786583	1.13283	1.60157	1.99717	2.42618	3.34434	-	6:18308792-18318204	1.1579	0.000472788	0.0380402
ENSGALG00000053365	1.52623	1.27402	0.724877	0.737631	0.57026	0.503045	-	KZ626835.1:1195342-1201906	-7.08245	0.000187117	0.0200989
ENSGALG00000053652	0	0	0	2.04991	0.23647	16.2748	-	2:149009261-149020250	9.14318	0.00031997	0.0280329
ENSGALG00000053867	0.099277	0.44933	0.16048	0.308265	1.77371	1.32369	-	2:98791641-98794084	2.59814	8.39161e-05	0.0113107
ENSGALG00000054020	0.987109	38.3313	2.02416	349.303	1026.82	0	-	25:2153055-2154111	8.65609	2.24366e-06	0.000737135
ENSGALG00000054068	0.34403	0.574388	0.129939	0	0.0366173	0.0334028	-	1:50341702-50359257	-3.83052	0.000682475	0.0486997
ENSGALG00000054183	0.405855	0.572383	0.517124	0	0	0	-	13:2474869-2477506	-4.13443	5.48623e-09	4.55357e-06
ENSGALG00000054223	1.42622	2.59532	1.26332	4.67161	4.50691	13.987	-	2:98750107-98758304	2.03701	1.4071e-05	0.00284487
ENSGALG00000054252	1.41012	2.3226	2.36967	9.89385	8.71575	15.3984	TM4SF1	9:24026065-24031359	2.18021	7.59061e-12	1.33004e-08
ENSGALG00000054402	1.32471	1.07386	0.753291	0.187582	0.327143	0.390797	-	KZ626839.1:361031-374943	-1.80696	0.000349748	0.0303051
ENSGALG00000054408	0	0	0	7.2465	0.628192	42.6255	-	27:3382619-3382943	7.66312	0.000188626	0.0200989
ENSGALG00000054584	0.272208	1.23267	0.51114	0	0	0	-	10:13900053-13903678	-3.75567	4.32072e-05	0.00695283
ENSGALG00000054643	0	0	0	2.00078	0	7.00165	-	2:148977796-148978093	9.08484	0.000515741	0.0404639
ENSGALG00000054733	0.265071	0.143577	0.245005	0.686064	0.924578	0.708887	-	18:1173085-1233151	1.86309	8.64628e-11	1.36352e-07
ENSGALG00000054831	6.99322	11.4218	10.1273	2.89507	4.30889	3.29831	TMEM121	8:4267897-4268836	-1.44859	2.09938e-08	1.43945e-05
ENSGALG00000055060	0	0	0	0	0	0	-	2:148984643-148984940	8.32027	3.11864e-06	0.00094235

## Sheet: Table S4-3
Table S4-3. Overlapping differentially expressed genes (DEGS) of two periods.
Tracking_id	Gene_short_name	Locus	1W1_FPKM	1W3_FPKM	1W4_FPKM	1Y1_FPKM	1Y3_FPKM	1Y4_FPKM	7W1_FPKM	7W2_FPKM	7W3_FPKM	7Y1_FPKM	7Y3_FPKM	7Y4_FPKM
ENSGALG00000000795	MFSD12	28:1155040-1161700	5.90296	6.9847	8.32808	15.9515	26.4008	20.7289	10.6852	7.04583	7.34019	19.3892	52.826	20.8099
ENSGALG00000004078	-	13:13001200-13010129	1.35422	1.31279	2.00373	4.32459	3.82553	9.20804	0.160158	0.673663	0.488546	2.21216	0.75186	1.43861
ENSGALG00000004231	-	23:5819773-5826643	1.8275	1.68824	1.94798	6.49328	2.35049	7.18412	0.754962	1.27747	1.13672	4.83908	1.43621	4.69167
ENSGALG00000004261	AQP9	10:7520346-7547386	0.0419968	0.0510451	0.0773943	0.359041	0.486458	0.43573	0.0207737	0.0244447	0.0122689	0.148982	0.0794409	0.396101
ENSGALG00000004525	TSPAN10	18:9143457-9145603	4.26379	3.58391	1.39365	1.44462	0.57107	0.906015	13.3837	4.53321	6.78435	3.04965	4.22937	1.86676
ENSGALG00000005284	LRRC39	8:12320047-12330981	0.0800298	0.019428	0.151513	0.720117	1.50701	0.596496	0.0165431	0.0266822	0.0647285	0.244441	0.311734	0.517617
ENSGALG00000006819	AGBL1	10:14062977-14334624	9.65429	8.23395	7.90183	2.02582	3.33557	1.37607	5.84908	6.01865	5.98448	1.78026	1.21585	2.11498
ENSGALG00000006864	-	8:16434265-16549728	0.308869	0.170111	0.179321	0.494444	1.85528	0.481669	0.0108323	0.0599596	0.0393078	0.179178	0.0715101	0.122667
ENSGALG00000007945	CRYAB	24:6239994-6246232	2.53763	1.35238	1.8358	0.268415	0.51615	0.244995	3.23718	2.28061	1.87585	0.420338	0.979027	0.622251
ENSGALG00000010402	HPGDS	4:37170328-37196424	36.3135	50.9492	20.3567	13.8471	16.0379	16.6196	128.234	96.4503	52.709	17.3987	34.0794	14.3337
ENSGALG00000015181	GAREM1	2:106409989-106508279	0.457132	0.754563	0.610602	1.10135	8.04452	1.60539	0.355843	0.453412	0.328778	1.11393	0.365027	1.13737
ENSGALG00000015205	TYRP1	Z:30823101-30833822	112.413	103.292	58.3346	13.171	20.9248	9.96728	150.476	67.6945	70.6798	22.8602	17.1997	11.2153
ENSGALG00000016600	POMC	3:105372180-105388173	0.350545	0.0515682	0.953584	2.67764	5.64256	20.4063	1.20371	1.62402	0.764968	7.07372	24.7317	16.3052
ENSGALG00000019756	MLANA	Z:27814455-27819700	126.643	145.913	80.6254	37.3275	46.6309	33.7625	382.79	229.45	168.6	66.8486	116.695	62.5281
ENSGALG00000027183	-	11:1191642-1196732	0.0220529	0	0.0270807	0.617638	0.026952	0.48645	0.0644883	0	0	0.89354	0.0615972	0.893812
ENSGALG00000029832	-	10:13915486-13971883	1.03003	0.554405	0.623719	0.201657	0.20297	0	0.176797	0.218773	0.284414	0.0209552	0.0430911	0.0521227
ENSGALG00000033758	-	1:119638153-119650880	1.38738	0.362241	1.23103	0.220841	0.152651	0.106462	1.83314	1.77783	0.810101	0.120947	0.222566	0.0453733
ENSGALG00000034294	ATP6V0D2	2:122936916-122954777	0.511809	0.467159	0.102713	0	0	0.0342275	0.507855	0.665086	0.0944823	0.0664979	0.0527355	0.0223487
ENSGALG00000035350	PMEL	33:7092008-7095774	294.565	321.319	151.954	66.5219	80.8149	51.5258	1066.29	557.5	424.584	126.404	195.224	95.2558
ENSGALG00000041184	NETO1	2:92477283-92544228	0.0462821	0.0569277	0.0167128	0.246424	0.48405	0.211806	0.083242	0.0132534	0.0526522	0.201407	0.481897	0.349661
ENSGALG00000046765	-	25:1985899-1986921	0	0	0	0	0	0	0	0	0	0	0	0
ENSGALG00000048627	-	16:501634-507486	8.87754	8.00291	6.02136	2.77629	2.17891	1.35007	9.71186	10.5718	10.6267	2.7099	4.06402	0.982961
ENSGALG00000050239	-	Z:43870914-43877754	1.74911	1.55559	1.56887	0.270623	0.884879	0.487308	1.04417	0.711713	1.0892	0.117655	0.603814	0.786339
ENSGALG00000050753	-	3:107808977-107835879	0.0497317	0.165304	0.0743091	1.18079	0.560132	3.321	0.213126	0.0162136	0.0774356	0.751604	1.66123	2.45442
ENSGALG00000051964	-	23:5831398-5834748	0	0.0228672	0.0433162	8.18039	0.0489804	9.83194	0.021974	0	0.017178	6.37436	0.0218329	6.62406
ENSGALG00000054733	-	18:1173085-1233151	0.265071	0.143577	0.245005	0.686064	0.924578	0.708887	0.15264	0.128001	0.100328	0.313591	0.451594	1.04494
ENSGALG00000054831	TMEM121	8:4267897-4268836	6.99322	11.4218	10.1273	2.89507	4.30889	3.29831	12.3598	5.95278	6.82929	3.00268	5.24235	3.61274
