# Supplementary material for: Transcriptome analysis of feather follicles reveals candidate genes and pathways associated with pheomelanin pigmentation in chickens
Source: Sci Rep. 2020 Jul 21;10:12088. doi: 10.1038/s41598-020-68931-1 (PMC7374586; doi:10.1038/s41598-020-68931-1)
Supplement: Supplementary file 4 — Supplementary Information 4. [file 41598_2020_68931_MOESM4_ESM.xlsx]

## Sheet: Table S5
Table S5. Primers used for quantitative RT-PCR.
qRT-PCR target	Primer sequence (5'→3')	GenBank No	Size(bp)	Tm(◦C)	Anneal temperature(◦C)
TYRP1-F	TCTCATTATTATTCCGTCAGG	NM_205045.2	185	52.4	58
TYRP1-R	GCAAAGTTCCAGTAGGGTAG			51.8
PMEL-F	GCACCGCTGCCTACACCTAC	NM_205112.2	113	60.6	58
PMEL-R	CAGCAAACGCAGGGTAGCAC			61.6
MLANA-F	GTCTTGCTGCTTATCTTTGGC	XM_001232042.5	120	57.2	58
MLANA-R	TGCTCTTGCTCCCTCACCTA			58.2
DCT-F	ATGAAGGACTGCTCCAACGA	NM_204935.1	171	57.8	57
DCT-R	GGGCTCCCTCTGGTTTATTG			58.7
HPGDS-F	TGGCAAAGTTCCTATTCTGG	NM_205011.1	187	55.4	59
HPGDS-R	ATCCTGATTTTTCTCTGCCC			55.9
MFSD12-F	CCACTCGGCTCATCGTCAAC	XM_004948703.3	156	61	56
MFSD12-R	TCCACTTATTCACAGGCTTCAT			56.7
TYR-F	ACAAGGCTCTGCGAATGAT	NM_204160.1	167	55.3	58
TYR-R	AAAGAGGGATAAAGGGAACC			54.5
NR1H4-F	CCACGGGAAGAATGAAAGG	NM_001012601.2	200	57.7	57
NR1H4-R	ACGGCACTCTTGGCACTTC			58.1
THRSP-F	CGGTGAAGGTCAGAGCAG	NM_213577.2	99	53.8	58
THRSP-R	GGGACTTGGCACAGGAATA			55.4
GAPDH-F	CTCTGTTGTTGACCTGACCT	NM_204305.1	125	51.6	58
GAPDH-R	CAACCTGGTCCTCTGTGTAT			51.7
